# Supplementary material for: MUC1 Expression Affects the Immunoflogosis in Renal Cell Carcinoma Microenvironment through Complement System Activation and Immune Infiltrate Modulation
Source: Int J Mol Sci. 2023 Mar 2;24(5):4814. doi: 10.3390/ijms24054814 (PMC10003656; doi:10.3390/ijms24054814)
Supplement: Supplementary file 1 [file ijms-24-04814-s001.zip]

Archive with 3 entries (3 files):
- ijms-2223402-Supplementary Materials and Methods.pdf
- Supplementary Table S1.pdf
- Supplementary Table S2.pdf
